# Supplementary material for: CD39 Contributes to the Ability of Cell Invasion in Heterogeneity of Colorectal Cancer
Source: J Cell Mol Med. 2025 Mar 7;29(5):e70486. doi: 10.1111/jcmm.70486 (PMC11886887; doi:10.1111/jcmm.70486)
Supplement: Supplementary file 1 — Table S1. Differentially expressed genes (DEGs) compared amongst colorectal cancer cell lines by the trypsin digestion with different conditions. List A to C: DEGs of HCT116 compared between 2nd digestion to 1st digestion. List D to F: DEGs of HCT116 compared between 3rd digestion to 2nd digestion. List G to I: DEGs of HCT29 compared between 2nd digestion to 1st digestion. List J to L: DEGs of HCT29 compared between 3rd digestion to 2nd digestion. Gene with fold change more than 2 or less than 0.5 and p value less than 0.05 is considered as a DEG. [file JCMM-29-e70486-s001.zip]

Archive with 2 entries (2 files):
- jcmm70486-sup-0001-TableS1.docx
- jcmm70486-sup-0002-TableS1.xlsx
