# Supplementary material for: CD39 Contributes to the Ability of Cell Invasion in Heterogeneity of Colorectal Cancer
Source: J Cell Mol Med. 2025 Mar 7;29(5):e70486. doi: 10.1111/jcmm.70486 (PMC11886887; doi:10.1111/jcmm.70486)
Supplement: Supplementary file 1 — Table S1. Differentially expressed genes (DEGs) compared amongst colorectal cancer cell lines by the trypsin digestion with different conditions. List A to C: DEGs of HCT116 compared between 2nd digestion to 1st digestion. List D to F: DEGs of HCT116 compared between 3rd digestion to 2nd digestion. List G to I: DEGs of HCT29 compared between 2nd digestion to 1st digestion. List J to L: DEGs of HCT29 compared between 3rd digestion to 2nd digestion. Gene with fold change more than 2 or less than 0.5 and p value less than 0.05 is considered as a DEG. [file JCMM-29-e70486-s001.zip › jcmm70486-sup-0002-TableS1.xlsx]

## Sheet: Sheet1
GeneName	116_2ndvs1st_FC(1.5/0.5)	pvalue	GeneName	116_3rdvs2nd_FC(1.5/0.5)	pvalue	GeneName	29_2ndvs1st_FC(1.5/0.5)	pvalue	GeneName	29_3rdvs2nd_FC(1.5/0.5)	pvalue
WFDC10B	16.2003	0.000289319	AC092143.1	97.6492	1.45986e-27	AP003419.1	68.1509	2.52529e-14	TRIM39-RPP21	67.656	4.03525e-19
SMCP	13.7097	0.000174428	SPEGNB	23.9159	0.000232597	BEST1	25.534	0	H3C11	24.0992	6.45196e-05
PGLYRP3	12.5073	2.23051e-05	SYNGR4	20.2852	3.44466e-06	GNG3	22.1653	7.49444e-07	NPPA	21.9401	9.15088e-07
SMIM36	9.05068	0.00037842	PAGE2B	18.8789	0.000223268	NPHP3-ACAD11	10.803	0.000154046	TMCO2	20.4215	2.15007e-05
AC012488.2	9.00009	0.00115373	PPY	14.4353	0.00046933	ITIH4	9.70143	0.00395191	LRRC70	19.2657	3.02323e-11
PINX1	6.69648	0.000408067	C1QTNF3-AMACR	13.5915	5.42197e-10	RHOXF1	8.21379	0.000375206	AL133500.1	16.7079	1.67988e-10
UTP14C	5.36959	0.000214768	TMPRSS11E	12.545	8.74463e-08	C2	6.59118	5.51686e-05	BORCS7-ASMT	13.919	2.28867e-10
SPEM2	5.04989	0.000594582	AL445685.3	9.6153	4.7193e-14	RSPH14	6.02263	0.000375713	FAM220A	8.13764	2.61956e-07
AC005833.1	4.95139	0.00407446	MZB1	6.53697	0.0262737	AL928654.3	5.75866	6.8875e-05	TBC1D3C	7.95766	5.06694e-06
C15orf48	4.8851	0.000496231	AC009070.1	6.30262	0.000106637	AP001273.2	5.2288	0.000305	CORT	7.71067	0.000107993
SMIM6	4.79696	0.00137725	ASDURF	6.03287	0.00125585	AC023055.1	5.2113	0.00715158	H2AC12	7.18416	0.00446806
URGCP-MRPS24	4.76487	0.0309467	AL160269.1	5.9678	8.48154e-11	CORO7-PAM16	5.14537	0.000974385	TGFBR3L	7.15026	0.000105414
APOC1	4.59076	0.00871264	AC011479.1	5.96289	0.000158845	AC138894.1	5.12666	0.0223139	UGT1A5	6.5959	9.78778e-08
CYP2C9	4.48479	0.00272026	AC003002.2	5.9206	0.0107587	KCNAB3	4.95503	0.00104862	RTBDN	6.17953	0.00133285
SEC16B	4.48342	0.00123348	TMEM89	5.03581	0.0149855	CENPS-CORT	4.68357	0.000416363	TH	6.01149	0.00255781
AL358113.1	3.87756	1.12855e-05	AC091057.6	4.87804	1.84677e-06	FAM209A	3.94182	0.0384023	AGXT2	5.91676	0.000187417
CMTM2	3.72413	0.00688534	PLAAT2	4.80646	0.0197289	AP002884.2	3.9124	0.0475497	LY6G6C	5.55692	8.39797e-05
AP000311.1	3.69945	0.00771339	STPG3	4.38205	0.0102607	TSACC	3.7945	0.0283963	GZMB	5.4766	0.00298469
RPL36A-HNRNPH2	3.58899	0.00163212	BHLHB9	4.2829	0.00728772	AC036214.3	3.74283	0.0212891	TREX1	5.25704	4.2245e-07
CLCNKA	3.49426	0.0460439	SSX1	4.24827	0.00236807	ATP1A4	3.72709	0.00615727	RPA4	5.24475	0.000182357
AC013477.2	3.49392	0.000316832	ROPN1L	4.1923	0.0015521	TMIE	3.43903	0.000625717	ABHD14A-ACY1	4.77274	1.31825e-05
TEN1	3.45479	0.000318526	AL603832.3	4.13288	0.0318834	AL022238.3	3.28074	3.66812e-08	TTYH1	4.71819	0.000633298
HSD17B3	3.35411	0.019447	ATP6V1G2-DDX39B	4.0708	2.13178e-05	TNFRSF19	3.19345	1.56137e-05	AC091167.2	4.51588	0.0161451
TAS2R19	3.33684	0.0148982	AMHR2	4.01999	0.0306962	AP002990.1	3.15435	0.0108633	C6orf15	4.41259	0.00166543
CA9	3.29886	0.000428451	AC000120.4	3.81994	0.0143719	MDH1B	3.12894	0.00455397	KRTAP5-2	4.24932	1.72882e-05
SMCO2	3.25977	0.0065512	LCE1C	3.78194	0.0409027	AD000671.2	3.08629	6.21909e-05	SCHIP1	4.13904	0.000611851
CPXM1	3.20833	0.00328557	DIO2	3.39699	0.00384022	FITM1	3.05249	0.0234911	ATOH7	3.9978	0.00228031
MROH7-TTC4	3.17553	0.00406663	LRRC32	3.31885	0.0351725	EVPLL	2.83581	0.0115799	H1-4	3.97762	7.59068e-07
RPE65	3.12379	0.00420965	HRG	3.30757	0.00730066	TVP23C-CDRT4	2.77509	0.0254183	HAO2	3.93707	0.0128407
ANKRD2	3.02635	0.0155498	H2BC13	3.27421	0.0414203	SLC51A	2.77146	0.00928015	AL109811.3	3.91534	0.00198936
KLKB1	3.01637	0.0132907	TEX13B	3.24283	0.0292928	AC087721.2	2.64876	5.77413e-05	TAS2R3	3.91013	0.00126927
AC018523.2	3.01565	0.0141243	DDX25	3.24022	0.0237617	NRN1	2.54475	0.0129866	LRRIQ4	3.88986	0.0213064
C9orf24	2.97414	0.0123841	AC025283.2	3.23371	0.0365103	FAM186B	2.53388	0.0382631	POLN	3.79098	0.00101799
CXCL17	2.9723	0.0368831	AC068775.1	3.19544	2.14041e-06	AC011473.4	2.45423	0.0157775	HBE1	3.77094	0.0167892
AL136295.4	2.91798	0.000277166	GP1BB	3.08335	0.00659493	AL391650.1	2.3949	0.0331856	AC007731.4	3.68347	0.0427466
AC068631.2	2.90603	0.00642136	CAMK1G	2.99384	0.013875	PLA1A	2.37133	0.00243481	ARMC12	3.59297	0.000640885
VSIG2	2.89253	0.0424454	BEST1	2.97639	3.48039e-06	AP001931.2	2.32758	0.0177773	AC009163.5	3.59085	0.0121915
ZFPM2	2.84934	0.0159361	ZNF454	2.9727	0.00550812	PTGES3L	2.28444	0.00651041	EVL	3.52697	0.00456265
KRT14	2.83427	0.041716	SOX7	2.9324	0.000555862	MATR3	2.26017	3.37965e-07	NEXN	3.48735	0.018745
CNTD1	2.8336	0.0139186	ACTA1	2.8582	0.00692582	DUS4L-BCAP29	2.25955	6.36007e-11	H4C2	3.46177	0.0268841
PDZD2	2.8087	0.0268575	GADD45G	2.81447	0.0137603	NPIPB2	2.23928	0.0199736	AC009690.1	3.42694	8.80332e-05
VPREB3	2.80713	0.025031	IL4I1	2.81322	0.012308	APOBEC1	2.21959	0.0440107	TAS2R46	3.39637	0.0462806
KCNJ10	2.79789	0.0426102	LDLRAD4	2.7826	0.0374896	HAS2	2.21707	0.00528021	H1-5	3.38428	0.00415501
TMEM253	2.736	0.0240729	MAP1LC3C	2.77577	0.0189609	OR13A1	2.21168	0.0361301	FGFBP1	3.35213	0.000605518
ZMYND12	2.67295	0.0127275	AC007192.1	2.66019	2.74038e-05	GIMAP2	2.19066	0.00813437	AL031777.2	3.29165	1.0459e-06
GLIS1	2.59407	0.00451326	FOXE3	2.57522	0.0376103	PRRT1	2.11961	0.0272482	ANKRD37	3.27798	5.46901e-07
SPATA21	2.59311	0.00515217	AC005324.3	2.52069	0.00270123	SLC30A2	2.11931	0.0441802	DLEC1	3.18801	0.00045972
TVP23C-CDRT4	2.58257	0.00235813	AC025165.6	2.51861	0.00602565	MIA	2.11072	0.00064391	NEDD8-MDP1	3.09526	0.00815139
ZNF763	2.56931	4.8603e-05	H2AC17	2.50241	0.00246473	ANKFN1	2.06491	0.00318874	AC010323.1	3.05877	0.00197222
CCL26	2.55863	0.0190108	AC004687.2	2.48507	0.0025698	NOXRED1	2.04818	0.0360222	TEX12	3.02594	0.0225465
PTPRR	2.50152	0.0121835	AC017083.3	2.45903	0.0067478	AL139260.3	2.04154	0.00929213	FAP	3.01071	0.00160961
AC087289.3	2.41877	0.0398017	EDN2	2.44718	0.0388671	POLR2J3	0.498608	0.000212969	ZNF460	3.00116	2.94265e-23
ANKRD37	2.36565	0.00722355	FGF21	2.39553	0.0240722	RASD2	0.495599	0.0136542	ADAMTS17	2.97906	0.0105094
KRT32	2.36195	0.0225121	VAX2	2.24792	0.0150992	DHRS9	0.493808	0.00707191	C17orf107	2.93264	5.30568e-09
TAS2R10	2.31422	0.0470174	ITGB6	2.23131	0.00803517	H2AC13	0.491766	0.0348298	TAS2R43	2.92535	0.0126926
AOC1	2.27214	0.0478701	H2AC20	2.23008	0.00916737	MAP1A	0.488031	2.96341e-14	TMEM265	2.92019	0.0250731
IGFBP3	2.20726	0.00890104	ATP5MF-PTCD1	2.19484	1.40867e-05	WNT10B	0.487994	0.0384884	EID3	2.91358	0.000865438
GGT5	2.19454	0.0319245	ANKRD23	2.18936	0.0001832	ZBED6	0.487818	8.16156e-05	CEP295NL	2.90452	0.0154271
RAD51AP2	2.19431	0.0453914	PRB3	2.18197	0.0283496	ST20-MTHFS	0.487056	0.00420201	CFP	2.86472	0.0117989
ST6GALNAC3	2.1751	0.0470711	AC021087.5	2.1584	6.67326e-07	DLL1	0.486301	0.000250136	AC092718.8	2.82266	0.000211974
SOX30	2.11221	0.0387247	SLX1A	2.11046	0.0222243	LAPTM5	0.485683	0.00651418	H3C1	2.82021	0.0255414
P4HA3	2.09632	0.0307784	MROH7	2.09475	0.000284464	ACE	0.485467	0.011567	H4C12	2.7994	0.00442036
DERPC	2.09215	0.024665	INHBE	2.06101	0.033496	H4C12	0.484544	0.043622	H3C13	2.75281	0.0142339
NTF4	2.06408	0.0342352	INCA1	2.03244	0.00672854	AC099489.1	0.484026	0.0004808	GLOD5	2.74151	0.0130158
KLK11	2.05664	0.0355173	CNGA4	2.02364	0.0369922	HEPACAM2	0.483183	4.36545e-08	TEX29	2.72795	0.0226414
ABHD14A-ACY1	2.0185	0.0110327	MADCAM1	2.01085	0.0463416	PCDHAC2	0.482006	0.00389885	C20orf144	2.7233	0.00379791
CBLB	0.498394	0.0352073	TMED6	0.499779	0.0429065	DKK1	0.481403	3.83105e-09	AC025283.2	2.72269	0.00495833
NFKBIA	0.498217	0.0210457	NDUFC2-KCTD14	0.498608	0.036717	TAS2R3	0.478027	0.0425767	DLG2	2.71126	0.0181902
SUSD3	0.495648	0.0479089	AL157935.2	0.489876	0.00094118	TENT5B	0.477268	0.0187614	ATF3	2.65579	9.56132e-220
SPECC1L-ADORA2A	0.494093	0.0218585	MEF2B	0.487854	0.000920646	PADI3	0.475038	0.0131492	SLC22A1	2.57949	0.020003
ST6GAL1	0.492225	0.0191188	CMPK2	0.47764	0.00379216	GDAP1	0.472404	0.0166056	CHRM4	2.55015	0.0341345
H2BU1	0.488828	0.045684	CIDEB	0.473593	0.00636375	CAMK1D	0.471714	0.024386	ALPI	2.54539	0.0308209
TAP1	0.488804	0.00561702	AL022238.3	0.472834	0.0298289	LCN12	0.471632	0.00027392	H1-3	2.52714	0.00164584
HSPA1A	0.487547	0.0235299	TUBAL3	0.470887	0.0332745	ZNF512B	0.469256	0.00418004	AC018523.2	2.48485	0.039836
GDPD3	0.484372	0.0467361	MAP1LC3B2	0.467724	0.0156464	SYNE1	0.469142	4.85826e-05	PLSCR2	2.48228	0.00210477
TP53INP1	0.48425	0.00726077	CFAP73	0.464038	0.0470494	C9orf24	0.468885	0.0315969	DIPK1B	2.45508	0.00449269
PSMB10	0.483786	0.0493483	GNG3	0.460471	0.0370584	ABLIM2	0.468343	0.0132948	H4-16	2.4445	8.94137e-07
CDC42SE2	0.4836	0.00275406	FOXJ1	0.451209	0.0398787	LOXL2	0.468135	1.36858e-05	MROH7	2.43992	0.0184313
BEST1	0.483493	0.0389971	CYP4F8	0.448943	0.0073547	MUC5AC	0.465081	2.80112e-65	RLN2	2.41449	0.0331741
PTK2B	0.481813	0.0128516	A1BG	0.440667	0.0123559	TAT	0.464272	0.018297	F10	2.39758	0.045268
AC091057.6	0.479376	0.0148823	USHBP1	0.439084	0.0409741	CDC20	0.464098	4.4789e-31	RAB40AL	2.37618	0.0166609
TNFRSF18	0.479332	0.0150388	GABRE	0.433743	0.0128311	KIF20A	0.460481	3.5999e-19	KLF2	2.36299	8.78293e-14
ADCY7	0.476294	0.00952269	ENTPD1	0.433379	0.00515248	DIPK1B	0.458658	0.0113753	AC024592.3	2.32453	0.0226185
ARID5A	0.475064	0.0210841	KRT86	0.430904	0.00838184	H2AC15	0.458433	0.0253982	ADHFE1	2.317	0.000486073
PLCL2	0.473372	0.0237427	AL669918.1	0.429331	0.0145622	KLK14	0.456584	0.0218749	KIF19	2.30436	0.0180775
GPR155	0.472217	0.0207367	FOXC2	0.425964	0.019353	SACS	0.455781	1.4879e-06	CNTNAP1	2.28555	0.0122477
PLEKHF1	0.47204	0.028077	DERPC	0.424374	0.00150434	AL662884.4	0.45495	0.040938	SPATA21	2.2661	0.00764288
CORO7	0.467512	0.0446826	TMEM253	0.419202	0.0484719	CNTNAP1	0.454109	0.0102106	ARMCX5-GPRASP2	2.25397	0.0205957
HECA	0.463376	0.00874518	GNG2	0.418301	0.000451772	RAB3B	0.453148	1.53031e-06	DLX1	2.25252	0.0316793
MDFIC	0.463172	0.0129019	AC091167.2	0.411821	0.0213478	TTYH1	0.452517	0.035908	TTYH2	2.2394	0.0204861
STK4	0.462056	0.00725405	CLTRN	0.41167	0.036055	FSD1	0.451872	0.0118455	WDR88	2.21874	0.00844846
JSRP1	0.461403	0.0250859	VAT1L	0.410072	0.0106785	ABHD14A-ACY1	0.451643	0.0272398	RSPH4A	2.20357	0.0186548
PSD4	0.4613	0.0117091	IFITM10	0.399255	0.0415353	HSPA6	0.45089	0.0189598	H2BC4	2.20243	0.00104004
KLRC4-KLRK1	0.459499	0.0379503	TMEM262	0.399078	0.0309425	AMOT	0.449585	0.0023129	TMEM88	2.19681	0.00864884
COL5A3	0.459211	0.0464312	AC244197.3	0.392946	0.0135912	SPRR1B	0.448727	0.0170642	KLRC4-KLRK1	2.15269	0.0197826
PCSK7	0.459026	0.00393021	KIAA1614	0.38693	0.00510997	AP003071.5	0.448384	0.00384545	ALDH1A2	2.14535	0.0216013
ANKAR	0.458016	0.0328348	MEIOC	0.382101	3.06768e-05	GPR161	0.448351	0.0106179	POLR2J2	2.13451	0.00224798
ERAP1	0.4564	0.0129826	KLF14	0.379221	0.0036158	HLTF	0.446394	0.00286199	AL445685.3	2.12398	0.000888775
GPR15	0.456212	0.0171054	AC008763.2	0.368886	0.0176691	GEM	0.443063	0.000135633	FAM47E-STBD1	2.12119	0.00655206
SDCBP2	0.454936	0.0395578	C4orf36	0.368208	0.00549464	TEX19	0.442671	0.0245664	CCDC102B	2.1209	0.0258062
CCDC69	0.454241	0.018653	FXYD7	0.36708	0.0190448	CACNA1H	0.442548	5.64827e-05	SYNE1	2.10357	0.00604275
CFAP77	0.452327	0.0403563	FOXL2NB	0.364537	0.0157746	DISP3	0.442214	0.0167736	AK8	2.091	0.00499726
ERN1	0.451404	0.00316098	H4-16	0.364234	0.00261658	SPATA21	0.442196	0.00721827	TBC1D3K	2.08238	0.0101663
BTG1	0.450698	0.00431598	ITGB3	0.359071	0.00306522	MRC2	0.442153	0.0217707	CHRNA3	2.06772	0.0215038
KCNAB2	0.450331	0.0104744	AL358113.1	0.349218	0.0130891	H2BC11	0.44058	0.000348987	DIRAS2	2.04124	0.02869
TCF7	0.446589	0.00742029	NHLH1	0.345882	0.00227278	BEST2	0.436928	0.01014	AC010522.1	2.02664	0.0103957
ARAP2	0.446518	0.0204488	CCDC38	0.338255	0.0282827	CEACAM5	0.436247	6.94091e-08	AC068896.1	2.01986	0.0134506
RHCE	0.445923	0.0495465	TAS2R19	0.33755	0.00758693	ARHGAP11B	0.435396	1.22516e-13	MUC16	2.01183	0.000221469
NOG	0.445113	0.0338771	ALDH1L1	0.331594	0.0220132	UGT2B15	0.433446	0.0110265	SRCAP	2.01004	1.0196e-09
SMAP1	0.443211	0.0436552	IRGM	0.330072	0.0423294	B3GNT4	0.42928	0.00503366	ARPC4-TTLL3	2.00465	0.0216639
FAM220A	0.442918	0.0199134	DCST2	0.328932	0.000370141	DACT1	0.42846	0.0297961	TMEM217	0.493571	0.019695
FNBP1	0.441492	0.00668469	PRR4	0.313676	0.00672887	PLAGL1	0.427321	0.0015159	AL162231.1	0.49298	0.0471062
STX11	0.439799	0.0441665	MROH7-TTC4	0.305458	6.86163e-08	OLFM2	0.425661	0.0127721	OSCAR	0.492153	0.0275364
ZBTB25	0.439471	0.0131474	GAPDHS	0.28058	0.0187877	AC024592.3	0.425571	0.0166402	AC138894.1	0.489923	0.0355717
STAMBPL1	0.439076	0.0196194	ARMCX5-GPRASP2	0.276363	1.77879e-07	ADIRF	0.424902	0.0016202	NINJ2	0.488658	0.00330358
BTN3A2	0.438785	0.00766699	CXCL17	0.260058	0.0146997	PRRT1B	0.424417	0.0403497	MORN3	0.488204	0.0184296
EFEMP2	0.437013	0.0379423	FAM71F1	0.245678	0.0154469	QRICH2	0.423786	0.00642975	AC005520.1	0.486439	0.00584784
CPEB2	0.434444	0.018581	AC092587.1	0.236583	0.011157	FOXD4L3	0.421929	0.0229909	MTARC1	0.482799	0.043398
SMAP2	0.433816	0.0117949	Z83844.2	0.227431	2.56846e-07	NPTXR	0.42099	0.000269846	MSANTD1	0.482284	0.0258862
BMF	0.432	0.0357512	CCL26	0.222434	0.000787334	PRB3	0.420398	0.0299837	OGDHL	0.471287	0.000767954
RAB27A	0.430995	0.0145247	TEN1	0.218439	5.23194e-08	H2BC4	0.420279	0.000101779	FRZB	0.47083	0.02722
CISH	0.430614	0.0360788	AD000671.2	0.21238	0.0291608	PCBP3	0.419275	0.0221001	C11orf1	0.46898	0.0193464
EOMES	0.430337	0.0430645	SLC45A2	0.210629	0.0260097	TRIM17	0.41333	0.00579585	INCA1	0.448252	0.0208062
ANKRD23	0.430189	0.00472643	CGB5	0.202125	0.00624547	SNAI1	0.412846	3.79919e-06	AC025165.3	0.446428	0.0361183
BST2	0.428264	0.0214925	SLCO1B1	0.201688	0.00081223	UNC13A	0.409505	0.000178809	AIF1L	0.445169	1.05382e-05
NMRK1	0.427735	0.0157885	TVP23C-CDRT4	0.19507	3.86922e-19	MACROH2A2	0.406808	0.0321633	HIC1	0.444025	8.57786e-05
BTN3A3	0.42686	0.0138098	AC092647.5	0.179912	0.0114276	DOC2B	0.406793	0.000266136	AC022384.1	0.43668	0.0294604
TBC1D2B	0.423211	0.00980697	PRG2	0.175863	0.00290557	ATF3	0.405308	6.17065e-137	PFN4	0.432321	0.0277367
ATM	0.422793	0.0184082	RUFY4	0.169443	0.00118886	CAMK2B	0.404058	0.0357741	MUCL3	0.423884	0.0104576
B2M	0.421731	0.0009922	SLC26A10	0.161648	2.63749e-05	KLRC4-KLRK1	0.400542	0.0376692	FMOD	0.419972	0.0177684
H2AC17	0.42165	0.0299252	PKDCC	0.160878	0.000787677	SPAG8	0.399546	0.0306808	AP000356.5	0.411691	5.12676e-05
CYTH1	0.421353	0.00256441	AC093884.1	0.160464	0.00136386	JSRP1	0.395649	0.00126589	PALM	0.405198	0.00785109
SESN3	0.41854	0.00698599	FLACC1	0.153321	0.000322605	NEUROG3	0.389278	0.000182763	UTP14C	0.402549	0.0268501
RUNX3	0.4185	0.00389939	AC104389.5	0.152699	1.37841e-22	ANGPTL2	0.385528	0.0243259	SPAAR	0.386802	0.0221688
GHRHR	0.418014	0.0178684	AC005833.1	0.150488	0.00743404	VWA5B2	0.38364	0.0092148	MMP13	0.38543	0.00776793
LRRC32	0.417598	0.0435477	H4C3	0.111049	0.00709151	H4-16	0.380681	4.77446e-07	VEGFD	0.382483	0.0443627
VAX2	0.415832	0.00538451	AC068631.2	0.107209	3.78063e-05	COL6A1	0.378539	1.55383e-08	MAP6D1	0.381626	0.0100396
PPM1K	0.41568	0.0222173	SMCP	0.0729411	0.000217746	AC092718.8	0.376637	0.00780857	ATP5F1A	0.38017	7.87397e-07
CAMK4	0.415435	0.0155064	ZNF816-ZNF321P	0.0637466	1.89757e-06	C1S	0.372554	8.31168e-05	AC004080.3	0.367055	0.0129169
IL21R	0.414824	0.00766902	WFDC10B	0.0617274	0.00039344	SCG2	0.371584	0.00118904	CENPS-CORT	0.364831	0.0148621
ADCY4	0.4135	0.0347068	COLEC11	0.0599377	9.40459e-08	OLFML3	0.371136	0.0224474	SULT1C2	0.356019	0.0129819
FOXP1	0.413485	0.0190353	HLA-DRB5	0.0497344	1.173e-07	SSUH2	0.3711	0.00173083	MT1F	0.34809	0.00858068
FAM78A	0.407743	0.0275274	HSD17B3	0.0496775	3.12542e-07	CA8	0.371082	0.000147246	NPHP3-ACAD11	0.347627	0.0101341
TRABD2A	0.403097	0.0130028	AC242842.3	0.0486459	2.34089e-23	TOX2	0.370861	0.00393211	PRF1	0.345108	0.00135394
FAM174B	0.400569	0.0058795	PINX1	0.0396638	2.30926e-11	GUCA2B	0.364718	0.0071498	SLC25A41	0.342076	0.0178119
NCALD	0.40047	0.0262141	AC018523.2	0.00765758	2.57965e-25	ABCC2	0.364436	1.10661e-09	UTS2B	0.341582	0.0279616
RNF213	0.400164	0.0100098				NLRP2	0.36348	1.65275e-05	COL9A2	0.340651	0.00415598
EIF4E1B	0.399572	0.0168331				PRPH	0.362402	0.00593765	FAM177B	0.338007	0.0220489
AP001931.2	0.398488	8.16445e-05				DNAJB5	0.361898	0.00630768	PMF1-BGLAP	0.337388	0.000432755
DPYD	0.396658	0.0442595				PMP22	0.361018	0.0270195	H3C2	0.332765	0.0146206
SEMA4D	0.396489	0.00476346				GLIPR2	0.360559	0.0251656	GUCA1B	0.321483	0.00066706
PHF11	0.395668	0.0296957				ACHE	0.358827	0.0337188	AL031315.1	0.310926	0.0224927
ZNF550	0.395356	0.0186908				AC018523.2	0.357911	0.00684263	AC004997.1	0.304703	0.000129418
HLA-A	0.394313	0.00106794				MSX1	0.356327	0.000165045	ASGR1	0.304441	0.00409461
CD82	0.393145	0.00887945				H2BC15	0.356264	1.09457e-05	CCL20	0.297782	0.00559054
SYNE1	0.392591	0.0145781				H2AC17	0.354384	0.0434845	FSD1	0.297335	0.00620001
PRKCH	0.392338	0.00528898				PLAU	0.353489	8.35602e-05	SLC4A9	0.297207	0.00796778
MLLT11	0.390976	0.00672028				SRPX	0.353462	0.00362366	GRAP	0.297036	0.0209101
PREX1	0.390494	0.00820202				MYL9	0.347664	0.000598636	ADA	0.295383	0.00858573
NRN1	0.389928	0.0479266				SHANK3	0.344088	4.50093e-05	AC069288.1	0.288573	0.00154811
GPRASP1	0.389717	0.0464502				RTBDN	0.343593	0.0181049	FGF11	0.28778	0.00134164
CD274	0.389265	0.0446563				CXCL8	0.342729	2.91498e-10	CELF6	0.277956	0.000111792
CARD8	0.387431	0.00240728				GFY	0.342546	0.00174044	CD164L2	0.271709	0.0202327
TENT5C	0.387407	0.00780759				DLEC1	0.33928	0.000223423	HEY1	0.268557	0.00453553
CLK1	0.386833	0.00343144				EVL	0.336529	0.00105799	TBC1D3B	0.266262	0.0235174
MCTP2	0.385993	0.0288095				SPON1	0.334439	0.00842302	AC091057.6	0.265068	4.96416e-11
PRDM1	0.385482	0.0176601				AL669918.1	0.33443	0.0135972	ENTPD1	0.259967	0.000276695
TMEM269	0.384229	0.0287555				RPA4	0.331625	0.015502	AP003419.1	0.253189	0.0237704
HLA-E	0.384178	0.00125717				LRRC53	0.328923	0.000473782	ANGPTL3	0.252156	0.0128277
PDE7A	0.382473	0.0115764				SOCS3	0.328827	0.000798153	AL358113.1	0.242255	0.00475975
AC244197.3	0.379104	0.0363938				NCF2	0.32862	6.84232e-07	AC018512.1	0.241907	2.58388e-07
DCHS1	0.377738	0.0141928				RTP3	0.328	0.00770935	ATP1A4	0.23616	0.00508857
AC008763.2	0.377226	0.00851544				ALDH1A2	0.327287	0.000235887	PPAN-P2RY11	0.22014	0.0236839
RNF19A	0.374238	0.00614457				DLG2	0.324453	0.0115599	AP001931.2	0.217342	1.27044e-57
AC068775.1	0.369009	0.00589804				LY6G6C	0.324188	0.0197455	KLRK1	0.211497	0.00333167
ARL4C	0.367572	0.00657666				PHOSPHO1	0.323521	0.000913678	MAGEB2	0.207321	0.00329679
KCTD7	0.363564	0.0058086				NPW	0.322951	0.00671577	C16orf71	0.200198	0.000469304
LYST	0.363276	0.00509627				TSNAX-DISC1	0.322949	9.06843e-05	CORO6	0.188587	1.47411e-05
CCDC88C	0.362662	0.00760509				H4C15	0.322475	0.000425088	DUS4L-BCAP29	0.184428	3.1649e-25
PRDM8	0.361896	0.0237015				MUC2	0.322054	1.73235e-48	AD000671.2	0.181548	0.00222121
KAT2B	0.36151	0.0130292				HSPB8	0.321774	0.0165863	CYP2C9	0.179224	0.0027842
SEPTIN6	0.361235	0.00351138				AC004687.2	0.319346	4.56073e-08	CKMT2	0.178471	0.00543242
STK17B	0.360592	0.00305367				C20orf144	0.319164	0.000448961	CITED1	0.155369	0.000136245
KLRC1	0.360468	0.00358152				FCGBP	0.31764	6.61873e-143	SERF1A	0.110861	0.000505819
ABCA1	0.358902	0.0112525				RFLNB	0.315083	0.000610955	ITIH4	0.110656	0.00916692
TRPV2	0.356841	0.0150138				CABYR	0.31477	0.000991861	CORO7-PAM16	0.0840079	3.16119e-06
SMIM27	0.356558	0.0456758				AL662899.2	0.313309	0.00128143	AS3MT	0.0835722	2.73475e-08
EXO5	0.355435	0.0338883				ID3	0.312394	5.23389e-05	HIPK4	0.0831183	3.0427e-08
C8orf44-SGK3	0.35488	0.0087348				FSCN1	0.312063	2.67157e-07	AP002990.1	0.0827477	1.12518e-144
AMIGO3	0.353553	0.0130189				PSTPIP2	0.311663	3.98871e-05	AC008878.1	0.0720709	0.000163175
LPIN2	0.353245	0.00297469				IFNB1	0.311085	0.00307415	AP001273.2	0.0692279	0.000126525
INHBE	0.350572	0.0148989				RBPMS2	0.307977	8.26056e-05	IFNL2	0.0664064	1.02194e-05
HLA-B	0.350537	0.000901006				GAL3ST2	0.306158	0.0372556	CLPSL1	0.0506708	2.7686e-05
BTN3A1	0.34949	0.00449758				GFAP	0.304585	0.0034715	AC009163.3	0.0459927	1.10423e-12
CARD9	0.349066	0.00304256				TEX29	0.302365	0.00454621	BEST1	0.0325115	0
FAM50B	0.3477	0.045158				UTP14C	0.301809	8.17464e-10	CATSPERZ	0.0275994	2.72012e-12
AD000671.2	0.347328	0.0307138				BCAN	0.301779	0.000917977	TFF1	0.0157546	5.49337e-09
ATXN1	0.346574	0.00183267				TREX1	0.301095	7.64942e-07	HSPE1-MOB4	0.0150434	2.62192e-10
CSF1	0.346422	0.0249112				PLB1	0.297936	0.000145812
ADRB2	0.346154	0.0161361				ENTPD1	0.294854	0.00723386
CFLAR	0.345341	0.00875113				ANO3	0.293035	0.0154543
FLT3LG	0.34517	0.00334698				CALD1	0.292459	2.21555e-06
ANTXR2	0.344384	0.00799791				FGFBP1	0.291999	0.00387961
TMSB4X	0.342632	0.00202518				LY75-CD302	0.2905	1.1463e-07
FYN	0.341399	0.00770473				SLC1A3	0.28611	4.97288e-05
GK	0.340971	0.014885				SLC10A4	0.284494	0.000425762
BICDL1	0.340784	0.00428431				CD109	0.283497	3.89557e-10
REM2	0.340483	0.0256261				PDE4C	0.280444	3.79375e-11
DHX58	0.338988	0.0130052				AOAH	0.279854	0.00579825
PPP1R3E	0.335418	0.00536997				PDLIM4	0.273782	0.000687208
MPZL3	0.334277	0.00275192				TENM1	0.273235	3.25925e-11
KLRC4	0.332851	0.0219593				GSDME	0.272901	6.67039e-06
SLC16A4	0.33257	0.0183231				TPTEP2-CSNK1E	0.269408	0.000261396
CYLD	0.331047	0.000753032				SLC43A3	0.266665	0.000283108
DGKE	0.330666	0.00461254				PHLDB2	0.264993	6.41932e-12
PIM2	0.326609	0.00256657				OSMR	0.263457	2.52955e-07
GOLGA8R	0.322849	0.018646				FER1L6	0.259366	5.19314e-07
PIK3CD	0.321445	0.00190481				ATP8B2	0.250531	2.30707e-06
CASS4	0.320262	0.0193296				GFPT2	0.245947	3.58218e-05
ASDURF	0.317224	0.0295569				ATOH7	0.244941	0.000487239
ERFL	0.316058	0.0237508				GALNT18	0.244858	0.000127634
AC073111.4	0.315196	0.0132102				CPE	0.2446	1.25765e-05
CCDC65	0.314973	0.0348649				H3C13	0.244543	0.000469026
PTGER4	0.314648	0.002481				LIPK	0.244247	0.000504506
SOX7	0.31459	0.00279399				CALB1	0.24239	0.000747497
IL23A	0.313967	0.0017566				SPDYE16	0.242158	0.000758208
MGAT4A	0.313404	0.00403052				ELOVL5	0.24108	1.39824e-07
PCP2	0.312916	0.0215187				CHRM4	0.24044	0.000392705
ATP5MF-PTCD1	0.312689	6.76365e-05				ANKLE1	0.240073	2.03069e-05
ZNF615	0.312005	0.0333084				CFAP20DC	0.235879	8.44846e-06
RGCC	0.309479	0.0126172				CFAP161	0.235747	0.0026269
GP1BB	0.308014	0.0157824				TOMM6	0.230411	0.00767736
AKNA	0.307867	0.000954111				TGFBR3L	0.21977	0.00334658
IL18R1	0.307854	0.00439917				SOCS2	0.21932	0.000221137
RNASET2	0.306237	0.0189511				NGFR	0.21834	1.23395e-06
IFITM1	0.305976	0.00881985				PTPRU	0.217845	8.68173e-08
HLA-F	0.305698	0.00126455				RNF112	0.217672	0.0024598
ARHGAP45	0.304691	0.000701655				PCDH7	0.215097	2.45583e-10
PDZD4	0.29903	0.00710627				ZNF518B	0.21286	3.82367e-07
CACNA1I	0.291829	0.00778182				COL12A1	0.211757	7.41183e-11
BGLAP	0.290418	0.0263608				PI3	0.211165	0.00560154
ENG	0.290013	0.0149501				RASGEF1A	0.210791	4.95392e-05
AL096711.2	0.288622	0.00929768				AC091167.2	0.210381	0.0131483
IQGAP2	0.288071	0.00969129				TNF	0.209288	0.000164465
YPEL4	0.287671	0.0483228				ANTXR1	0.208719	3.63655e-09
SSX1	0.287338	0.0259332				PTPRG	0.207591	4.04134e-13
ITPKB	0.286364	0.00134781				BNIP3	0.206569	1.9146e-06
ALG1L2	0.286071	0.0102512				AKAP12	0.202235	2.28251e-79
IZUMO4	0.285302	0.00536473				WFDC3	0.202179	0.00077071
DAPP1	0.284351	0.0138852				FAM47E-STBD1	0.198792	6.24224e-07
UTS2	0.282449	0.0195666				IL1A	0.1908	0.0001761
H4C11	0.281746	0.0482004				LY6D	0.188662	0.00138193
AKAP5	0.281727	0.0086594				FGFR1	0.188227	3.33281e-08
CALCB	0.281132	0.0366818				ACAP1	0.185723	1.50901e-06
GLCCI1	0.279896	0.00515831				AC093512.2	0.182607	0.000291652
AC013394.1	0.276658	0.00869207				CHST11	0.179531	0.00158415
CLIC5	0.271153	0.0149808				MAGEB2	0.177055	7.99874e-10
ITGA1	0.270442	0.00416703				DDIT4L	0.175516	7.74481e-06
PLCB2	0.270293	0.00103929				MAP1B	0.174476	1.60373e-09
TOGARAM2	0.266462	0.0300468				B4GALNT4	0.174124	1.02933e-05
HLA-DRA	0.263578	0.00241168				STOM	0.173097	0.00114954
ABCG1	0.263224	0.0157529				TUBB4A	0.172717	7.13168e-09
PRKCQ	0.2625	0.00477256				AC010323.1	0.171926	4.95857e-05
TSC22D3	0.261637	0.000669372				CAPNS2	0.169706	0.00046913
LIMD2	0.258549	0.0063112				KCNG1	0.168825	7.01902e-10
RUNX2	0.257442	0.00231038				AC025283.2	0.167571	2.32764e-07
RASSF5	0.25558	0.00117145				GAL	0.163996	0.000458923
SLC7A10	0.255046	0.00425972				ONECUT3	0.161868	6.72215e-11
C1orf56	0.252496	0.0037888				FHL1	0.160971	7.36689e-07
GPC5	0.251643	0.0142896				AKR1B1	0.160024	1.83727e-12
ACY3	0.251501	0.0284238				MMP1	0.157779	4.95276e-06
MFNG	0.247383	0.00324511				MATK	0.157074	3.24142e-06
PLCH2	0.247379	0.00533449				LGALS7	0.156855	0.000634159
YPEL3	0.24541	0.00162903				SLC22A31	0.156026	1.43211e-06
C5AR2	0.244156	0.0240717				FAP	0.15357	0.000264629
POU2F2	0.24085	0.00305129				RTL8C	0.153159	5.58372e-05
RCBTB2	0.240094	0.0171421				KRTAP2-3	0.152279	0.000589645
SATB1	0.240071	0.0016755				KCNH3	0.149384	3.93797e-09
AC010325.1	0.239801	0.0473389				COL6A2	0.14882	1.68844e-14
GFI1	0.239053	0.000589215				MYH15	0.140799	4.18046e-13
SH2D3C	0.231888	0.00378722				PTPRS	0.13952	4.6433e-11
LDLRAD4	0.230891	0.0153945				AMOTL1	0.138702	1.64338e-08
SLX1A	0.230864	0.000309401				GTSF1	0.135916	0.00577124
NLRC5	0.2295	0.000913192				BEX2	0.133666	0.00623144
SKAP1	0.229276	0.00231921				SYT1	0.133487	3.00276e-09
PRSS57	0.228825	0.0273319				CORT	0.132107	0.000119879
ANGPTL6	0.22769	0.00441558				CHST15	0.129082	4.89448e-06
SPON2	0.227328	0.00891325				HS6ST2	0.125436	2.03145e-10
AC069288.1	0.227215	0.000199526				ARL14EPL	0.12535	0.00126847
ZEB1	0.225044	0.00172301				COL4A5	0.124855	1.4276e-05
ATP6V1G2-DDX39B	0.222667	0.00520047				C6orf15	0.119084	3.99531e-07
RFTN1	0.222627	0.000875913				TSPAN7	0.11793	6.58283e-07
RENBP	0.218133	0.000203908				FBXO17	0.117224	1.35971e-07
HLA-DQB1	0.21747	0.00982287				CERS4	0.116989	0.000773114
STAT4	0.215331	0.00250856				AC027796.3	0.115972	0.00241553
PDE3B	0.215252	0.00099748				CD22	0.11206	3.2604e-08
NLRP1	0.214865	0.000698195				HBG2	0.111006	9.55437e-05
GATA3	0.2147	0.00105926				SPDYE21	0.109829	3.93134e-05
CORO1A	0.211509	0.000146205				ITGA5	0.109072	3.02389e-06
GAB3	0.208484	0.00412662				KBTBD11-OT1	0.0984665	1.88824e-06
ROPN1L	0.205413	0.00104701				FAM25A	0.0921596	1.40816e-05
AC007192.1	0.20364	1.63173e-08				HBE1	0.0891261	6.58832e-11
JAK3	0.200449	0.000346345				PLAT	0.0736824	1.43445e-11
CYTH4	0.200107	0.00158374				H3C3	0.0733932	5.42526e-05
TMC8	0.200029	0.000310445				ARL2-SNX15	0.0700062	9.69544e-11
SH2D2A	0.197496	7.76217e-05				PGAP4	0.0699269	2.12748e-06
DENND1C	0.197307	0.0011132				DUSP9	0.0679459	1.03204e-10
AC135050.2	0.196274	0.000364741				OR51B5	0.0617437	1.37459e-15
H3C1	0.195664	0.0072007				CD40	0.0601801	2.4841e-09
NR4A3	0.19475	0.00100468				PRAME	0.0564764	1.2364e-13
APOBEC3G	0.194633	0.00252959				SLCO1B3-SLCO1B7	0.0553115	8.48821e-06
TEX13B	0.193641	0.00491932				TEX46	0.0538309	7.50183e-05
TEKT5	0.193494	0.00527418				AC004922.1	0.0538116	7.12895e-14
STPG2	0.189747	0.00515806				LPAR3	0.0487211	1.68667e-17
SYT11	0.188633	0.00612172				BEX3	0.0472446	3.92713e-11
C1orf162	0.188342	0.0014669				H3C12	0.040302	9.41033e-06
MMP25	0.187869	0.00206757				KCNQ2	0.0320134	6.67943e-08
AKT3	0.186321	0.00203564				OR51B4	0.030243	1.02155e-09
HSPE1-MOB4	0.185991	0.00149411
AC005324.3	0.184034	2.47327e-07
CX3CR1	0.183368	0.00203423
TMEM256-PLSCR3	0.182927	7.04196e-12
ANKRD44	0.182246	0.000947747
TRANK1	0.181846	0.00119907
KLRG1	0.180582	0.000915746
ITGAX	0.17785	0.00162152
NEDD9	0.176131	0.0027638
BCL2	0.175641	0.000396106
HLA-DPA1	0.175449	0.00134011
SPATC1L	0.174774	0.00314115
RASGEF1B	0.173926	0.00254209
AL160269.1	0.172808	8.35461e-07
PLXNC1	0.171744	0.000461705
CCR3	0.171727	0.00482796
GLIPR1	0.171393	0.000302763
NRN1L	0.171266	0.0264868
TCAF2	0.170129	0.00125915
HLA-DRB1	0.169223	0.00110228
SELL	0.16684	0.000511682
SAMD3	0.165306	0.000620487
SP140	0.164628	0.000975992
PIK3R5	0.164626	0.000248162
MEI1	0.161803	0.0118814
STAT5B	0.16162	0.000273311
PAG1	0.161477	0.000329923
CD79B	0.160397	0.00137576
FGD3	0.159396	0.00116957
RNF157	0.158812	0.00203369
GALNT8	0.155503	0.00634384
GBP3	0.154517	0.0031087
ADAM8	0.153715	0.000247889
ERAP2	0.152198	0.000631496
ARHGEF6	0.150505	0.000237768
ITGAM	0.150324	0.00720735
VAMP5	0.150287	0.0015093
BEX4	0.148444	0.00583741
IKZF2	0.148078	0.000878466
KLRK1	0.147902	0.000914912
N4BP2L1	0.145998	0.00119198
CORO7-PAM16	0.144885	5.52388e-05
JAKMIP3	0.143928	0.00327148
IGFLR1	0.142136	3.12104e-05
AC055839.2	0.14169	0.000377513
INPP5D	0.138478	0.000422298
SEPTIN1	0.136582	0.000466224
ENTPD1	0.134858	0.00223316
BIRC3	0.133901	0.000449544
FAM47E-STBD1	0.132246	1.75417e-05
LPXN	0.130375	0.000370344
HOXB2	0.127312	0.00191903
MAP4K1	0.126755	0.000576261
PRF1	0.126119	0.000181451
FMNL1	0.125964	3.87968e-05
COLGALT2	0.124064	0.000486054
LST1	0.124063	0.000744621
CSF2	0.123445	0.000779157
WAS	0.122665	0.000221106
ETS1	0.122156	9.6142e-05
GZMM	0.121737	0.00153161
BCL11B	0.120137	0.000532679
LCE1E	0.12002	0.00310996
GNG2	0.117574	0.000167224
CD226	0.115046	0.00121219
ICAM3	0.114046	0.000368394
RIMKLB	0.113942	0.000156734
PTGER2	0.112118	0.000172046
APOL6	0.112076	0.000113594
HPGD	0.111072	0.00152129
HLA-DPB1	0.110554	0.000664197
PCED1B	0.107921	0.00128413
SLC2A3	0.106741	0.00069398
PATL2	0.106718	0.000863755
FERMT3	0.102829	8.84459e-05
EVL	0.0980209	0.000151656
GPRIN3	0.097541	0.0011068
QPRT	0.0974751	0.000215129
AL445685.3	0.0959431	6.93895e-12
TRAF1	0.0925289	0.000161726
UBA7	0.0899374	0.000158131
PLAC8	0.0880762	0.00053572
LAG3	0.0861972	2.29565e-05
ZFP91-CNTF	0.0846676	4.89165e-07
LAT	0.0837981	0.000769261
IL10RA	0.0815665	0.000194398
HIC1	0.0780379	0.00245185
PIK3IP1	0.0774308	0.000355561
TNFAIP3	0.0732537	6.4786e-05
SYNGR4	0.0732373	2.78467e-05
GADD45G	0.0712687	3.30094e-05
CXCR4	0.0679804	0.000211649
ADTRP	0.0660704	0.00127341
AC008770.2	0.0629259	6.9156e-05
EIF4EBP3	0.0629102	0.000230684
NCF4	0.0587657	5.62253e-05
RASGRP1	0.0581646	8.17408e-05
TNFSF10	0.0556117	0.000163053
AOAH	0.0542705	9.76097e-05
NELL2	0.0539599	0.000375056
AC026954.2	0.0538658	3.80077e-07
SUMO4	0.0525473	5.80154e-05
CLEC2D	0.0524252	0.00028779
PSMB8	0.0510605	0.000204235
DOCK11	0.0508184	0.000229611
KRTAP3-1	0.0503432	0.00016268
HCST	0.0474963	0.00447967
ACAP1	0.045927	3.8102e-05
VIM	0.0456816	2.36589e-05
GPSM3	0.0454093	0.000110362
GET1-SH3BGR	0.0449078	1.49324e-06
ITGB2	0.043201	7.41476e-05
HLA-DRB5	0.0430829	0.00666008
SPOCK2	0.0428328	3.44784e-05
SELPLG	0.0419758	0.000176268
ARHGDIB	0.040694	3.8118e-05
CD37	0.0405271	5.76759e-05
GBP2	0.0389222	5.49238e-05
CTSS	0.0378459	6.92749e-05
PDE4D	0.0346318	2.85341e-05
CEACAM21	0.034591	0.000388244
NPHP3-ACAD11	0.0345862	1.31187e-15
TRIM22	0.0314428	1.2826e-05
MYO1F	0.0279951	8.60631e-06
TAPBPL	0.0263244	6.59827e-05
ITGB7	0.0237912	3.53482e-05
CD96	0.0230649	6.03021e-05
AC116366.2	0.0197242	1.34623e-28
LBH	0.0182346	1.03511e-06
LCP1	0.016221	9.81056e-06
CLEC2B	0.0145604	0.00178213
TNFRSF1B	0.011737	4.46201e-06
ZNF497	0.00939783	8.25453e-28
CD52	0.00910734	0.000138718
LCK	0.00837131	1.81569e-06
GMFG	0.0077736	0.00024547
HCLS1	0.00752615	9.4512e-06
LSP1	0.00751628	4.79927e-06
IRF4	0.00748505	4.09753e-07
AC087721.2	0.00684668	4.07404e-23
CD74	0.00619306	9.48056e-06
ICAM2	0.00429118	7.07028e-10
IL32	0.00348469	1.11158e-05
LAPTM5	0.0031937	2.2189e-06
SRGN	0.00316794	9.03025e-06
GNLY	0.00104644	1.36151e-06
