# Supplementary material for: CD39 Contributes to the Ability of Cell Invasion in Heterogeneity of Colorectal Cancer
Source: J Cell Mol Med. 2025 Mar 7;29(5):e70486. doi: 10.1111/jcmm.70486 (PMC11886887; doi:10.1111/jcmm.70486)
Supplement: Supplementary file 2 — Table S2. Binding proteomics of CD39 promoter pulled down by biotin‐labelled DNA probes characterised by mass spectrometry. Line 1 to 148 are the candidate proteins of two replications of HCT116 cells treated with TGFβ/Smad agonist SRI‐011381. Line 149 to 199 are the candidate proteins of two replications of HCT116 cells treated with TGFβ/Smad antagonist SIS3. [file JCMM-29-e70486-s002.xlsx]

## Sheet: Sheet1
Accession	Description	Gene Name	Coverage [%]	# Peptides	# PSMs	# Unique Peptides	# AAs	MW [kDa]	calc. pI	SRI-011381_R1	SRI-011381_R2
C9JYN0	Synaptophysin-like protein 1 OS=Homo sapiens OX=9606 GN=SYPL1 PE=1 SV=1	SYPL1	10	2	6	2	224	24.8	7.14	1.91625e+06	2149389
Q15047	Histone-lysine N-methyltransferase SETDB1	SETDB1	20	3	14	1	128	142.9	10.58	3509721	452945
Q9HDC9	Adipocyte plasma membrane-associated protein OS=Homo sapiens OX=9606 GN=APMAP PE=1 SV=2	APMAP	20	7	11	7	416	46.5	6.16	1.00958e+07	4.32424e+06
Q13485	Mothers against decapentaplegic homolog 4	SMAD4	8	1	2	1	92	59.7	6.25	4.38075e+06	4.96286e+06
P53999	Activated RNA polymerase II transcriptional coactivator p15 OS=Homo sapiens OX=9606 GN=SUB1 PE=1 SV=3	SUB1	9	1	2	1	127	14.4	9.6	5717399	1.97712e+06
P30040	Endoplasmic reticulum resident protein 29 OS=Homo sapiens OX=9606 GN=ERP29 PE=1 SV=4	ERP29	35	8	31	8	261	29	7.31	3.4094e+07	2.24883e+07
H3BRV9	Nuclear transport factor 2 (Fragment) OS=Homo sapiens OX=9606 GN=NUTF2 PE=1 SV=1	NUTF2	7	1	4	1	107	12.2	5.34	8101685	3043663
G3V180	Dipeptidyl peptidase 3 OS=Homo sapiens OX=9606 GN=DPP3 PE=1 SV=1	DPP3	19	12	28	12	757	84.3	5.03	38400358	1.81248e+07
P01042	Kininogen-1 OS=Homo sapiens OX=9606 GN=KNG1 PE=1 SV=2	KNG1	1	1	7	1	644	71.9	6.81	1.52519e+06	1.19196e+06
P19013	Keratin, type II cytoskeletal 4 OS=Homo sapiens OX=9606 GN=KRT4 PE=1 SV=5	KRT4	19	10	57	3	520	56.1	6.61	6.53102e+06	3.82287e+06
Q13263	Transcription intermediary factor 1-beta	TRIM28	6	3	4	3	835	88.5	5.77	6620029	4.75546e+06
P30533	Alpha-2-macroglobulin receptor-associated protein OS=Homo sapiens OX=9606 GN=LRPAP1 PE=1 SV=1	LRPAP1	7	3	9	3	357	41.4	8.78	1.4423e+07	6.36324e+06
Q9H078	Caseinolytic peptidase B protein homolog OS=Homo sapiens OX=9606 GN=CLPB PE=1 SV=1	CLPB	2	1	2	1	707	78.7	9.01	1.74481e+06	1.00916e+06
P62328	Thymosin beta-4 OS=Homo sapiens OX=9606 GN=TMSB4X PE=1 SV=2	TMSB4X	89	5	8	5	44	5.1	5.06	5.59993e+06	1.1189e+06
P01111	GTPase NRas OS=Homo sapiens OX=9606 GN=NRAS PE=1 SV=1	NRAS	19	3	7	3	189	21.2	5.17	5.83393e+06	1.98034e+06
P84022	Mothers against decapentaplegic homolog 3	SMAD3	9	1	1	1	95	48.6	5.14	2.58539e+06	3.08439e+06
P27797	Calreticulin OS=Homo sapiens OX=9606 GN=CALR PE=1 SV=1	CALR	50	29	244	29	417	48.1	4.44	1.01536e+09	5.97512e+08
P01871	Immunoglobulin heavy constant mu OS=Homo sapiens OX=9606 GN=IGHM PE=1 SV=4	IGHM	10	4	5	4	453	49.4	6.77	6.07602e+06	5.70636e+06
O00116	Alkyldihydroxyacetonephosphate synthase, peroxisomal OS=Homo sapiens OX=9606 GN=AGPS PE=1 SV=1	AGPS	11	5	5	5	658	72.9	7.34	2.33987e+06	2.6401e+06
Q6VMQ6	Activating transcription factor 7-interacting protein 1	ATF7IP	42	4	7	4	227	135.7	4.63	4093079	428989
Q9H568	Actin-like protein 8 OS=Homo sapiens OX=9606 GN=ACTL8 PE=1 SV=1	ACTL8	3	1	1	1	366	41.3	6.14	1.24332e+06	697516
Q5SZE1	Ceramide synthase 2 (Fragment) OS=Homo sapiens OX=9606 GN=CERS2 PE=1 SV=2	CERS2	3	1	2	1	304	36.4	9.25	16665750	6.07081e+06
P58546	Myotrophin OS=Homo sapiens OX=9606 GN=MTPN PE=1 SV=2	MTPN	14	1	2	1	118	12.9	5.52	2.60071e+06	457625
Q13043	Serine/threonine-protein kinase 4 OS=Homo sapiens OX=9606 GN=STK4 PE=1 SV=2	STK4	7	3	4	3	487	55.6	5.07	1.44747e+06	7780746
Q9Y6N5	Sulfide:quinone oxidoreductase, mitochondrial OS=Homo sapiens OX=9606 GN=SQOR PE=1 SV=1	SQOR	16	7	10	7	450	49.9	9.11	1.70521e+07	9.67667e+06
Q8N7H5	RNA polymerase II-associated factor 1 homolog	PAF1	22	6	24	1	260	60.2	7.9	4.87968e+06	1.11054e+07
A0A0G2JP48	Putative golgin subfamily A member 8F/8G OS=Homo sapiens OX=9606 GN=GOLGA8G PE=4 SV=1	GOLGA8G	2	1	1	1	648	72.9	7.15	634828	290318
O00754	Lysosomal alpha-mannosidase OS=Homo sapiens OX=9606 GN=MAN2B1 PE=1 SV=3	MAN2B1	9	7	18	7	1011	113.7	7.28	1.77647e+07	1.04672e+07
Q5W0H4	Translationally-controlled tumor protein OS=Homo sapiens OX=9606 GN=TPT1 PE=1 SV=1	TPT1	27	5	30	5	188	21.5	5.49	6.08547e+07	3.1395e+07
P55263	Adenosine kinase OS=Homo sapiens OX=9606 GN=ADK PE=1 SV=2	ADK	24	10	24	10	362	40.5	6.7	1621031816	2.02936e+07
O00233	26S proteasome non-ATPase regulatory subunit 9 OS=Homo sapiens OX=9606 GN=PSMD9 PE=1 SV=3	PSMD9	9	2	3	2	223	24.7	6.95	3.34231e+06	2.58076e+06
Q9UHX3	Adhesion G protein-coupled receptor E2 OS=Homo sapiens OX=9606 GN=ADGRE2 PE=1 SV=2	ADGRE2	1	1	4	1	823	90.4	6.87	1.66876e+06	786268
P35219	Carbonic anhydrase-related protein OS=Homo sapiens OX=9606 GN=CA8 PE=1 SV=3	CA8	6	2	2	2	290	33	4.86	1.06377e+06	2.06359e+06
Q8WWY7	WAP four-disulfide core domain protein 12 OS=Homo sapiens OX=9606 GN=WFDC12 PE=1 SV=1	WFDC12	9	1	1	1	111	12	5.5	10908420	8006002
E9PNF7	Lysosomal Pro-X carboxypeptidase OS=Homo sapiens OX=9606 GN=PRCP PE=1 SV=2	PRCP	12	4	7	4	442	49.9	6.58	8.89615e+06	2.38428e+06
B1AJY5	26S proteasome non-ATPase regulatory subunit 10 OS=Homo sapiens OX=9606 GN=PSMD10 PE=1 SV=1	PSMD10	4	1	1	1	185	20.2	5.58	1.44652e+06	1.45706e+06
Q9Y3D6	Mitochondrial fission 1 protein OS=Homo sapiens OX=9606 GN=FIS1 PE=1 SV=2	FIS1	9	1	2	1	152	16.9	8.79	6543731	5.95789e+06
Q14525	Keratin, type I cuticular Ha3-II OS=Homo sapiens OX=9606 GN=KRT33B PE=1 SV=3	KRT33B	32	14	57	3	404	46.2	4.84	1.7126e+07	16237297
A0A804HJB7	Translational activator of cytochrome c oxidase 1 OS=Homo sapiens OX=9606 GN=TACO1 PE=1 SV=1	TACO1	10	2	2	2	296	32.3	8.29	1.84169e+06	340262
Q92520	Protein FAM3C OS=Homo sapiens OX=9606 GN=FAM3C PE=1 SV=1	FAM3C	4	1	1	1	227	24.7	8.29	19584476	8243139
P01009	Alpha-1-antitrypsin OS=Homo sapiens OX=9606 GN=SERPINA1 PE=1 SV=3	SERPINA1	32	13	52	13	418	46.7	5.59	9.16918e+07	6.91335e+07
P61088	Ubiquitin-conjugating enzyme E2 N OS=Homo sapiens OX=9606 GN=UBE2N PE=1 SV=1	UBE2N	27	4	22	4	152	17.1	6.57	4.00522e+07	1.96322e+07
P33947	ER lumen protein-retaining receptor 2 OS=Homo sapiens OX=9606 GN=KDELR2 PE=1 SV=1	KDELR2	9	2	6	2	212	24.4	8.72	7.45924e+06	7.62106e+06
O15511	Actin-related protein 2/3 complex subunit 5 OS=Homo sapiens OX=9606 GN=ARPC5 PE=1 SV=3	ARPC5	8	1	4	1	151	16.3	5.67	6316815	3.72199e+06
P26196	Probable ATP-dependent RNA helicase DDX6 OS=Homo sapiens OX=9606 GN=DDX6 PE=1 SV=2	DDX6	7	3	4	3	483	54.4	8.66	3599669	2.16661e+06
A0A7I2V584	Signal recognition particle 54 kDa protein OS=Homo sapiens OX=9606 GN=SRP54 PE=1 SV=1	SRP54	4	1	2	1	339	37.6	6.44	3599669	2.16661e+06
C9JL93	Serpin B13 (Fragment) OS=Homo sapiens OX=9606 GN=SERPINB13 PE=1 SV=1	SERPINB13	4	1	1	1	158	17.9	7.24	721177	237749
P56385	ATP synthase subunit e, mitochondrial OS=Homo sapiens OX=9606 GN=ATP5ME PE=1 SV=2	ATP5ME	45	3	14	3	69	7.9	9.35	14352705	8.86232e+06
P55327	Tumor protein D52 OS=Homo sapiens OX=9606 GN=TPD52 PE=1 SV=2	TPD52	9	2	2	2	224	24.3	4.83	3.1103e+06	1069660
Q9BTV4	Transmembrane protein 43 OS=Homo sapiens OX=9606 GN=TMEM43 PE=1 SV=1	TMEM43	6	2	3	2	400	44.8	8.13	1.95052e+06	1.8782e+06
H0YAH3	Polypeptide N-acetylgalactosaminyltransferase (Fragment) OS=Homo sapiens OX=9606 GN=GALNT7 PE=1 SV=1	GALNT7	3	2	6	2	454	52.5	7.5	1.6223e+06	1.4076e+06
P17174	Aspartate aminotransferase, cytoplasmic OS=Homo sapiens OX=9606 GN=GOT1 PE=1 SV=3	GOT1	41	14	38	14	413	46.2	7.01	9.28195e+07	7.34623e+07
P33316	Deoxyuridine 5'-triphosphate nucleotidohydrolase, mitochondrial OS=Homo sapiens OX=9606 GN=DUT PE=1 SV=4	DUT	34	9	49	9	252	26.5	9.36	9.34148e+07	5.39501e+07
G3V5M2	purine-nucleoside phosphorylase OS=Homo sapiens OX=9606 GN=PNP PE=1 SV=2	PNP	49	12	58	12	328	36.1	8.18	1.23956e+08	7.8315e+07
O75027	Iron-sulfur clusters transporter ABCB7, mitochondrial OS=Homo sapiens OX=9606 GN=ABCB7 PE=1 SV=2	ABCB7	7	5	8	5	752	82.6	9.33	4.02825e+06	1.66836e+06
E7ENU9	Macrophage-capping protein (Fragment) OS=Homo sapiens OX=9606 GN=CAPG PE=1 SV=1	CAPG	15	4	4	4	253	27.8	6.23	6.62168e+06	2.61936e+06
P81605	Dermcidin OS=Homo sapiens OX=9606 GN=DCD PE=1 SV=2	DCD	54	9	48	9	110	11.3	6.54	8.0423e+08	475613915
Q13564	NEDD8-activating enzyme E1 regulatory subunit OS=Homo sapiens OX=9606 GN=NAE1 PE=1 SV=1	NAE1	9	4	7	4	534	60.2	5.4	5.68725e+06	2.12486e+06
P15586	N-acetylglucosamine-6-sulfatase OS=Homo sapiens OX=9606 GN=GNS PE=1 SV=3	GNS	8	4	5	4	552	62	8.31	3.00422e+06	1.58911e+06
Q16881	Thioredoxin reductase 1, cytoplasmic OS=Homo sapiens OX=9606 GN=TXNRD1 PE=1 SV=3	TXNRD1	13	7	32	7	649	70.9	7.39	4.33068e+07	1.91639e+07
P10619	Lysosomal protective protein OS=Homo sapiens OX=9606 GN=CTSA PE=1 SV=2	CTSA	7	3	7	3	480	54.4	6.61	3.31419e+06	1.60573e+06
A0A3B3IRQ8	CTP synthase OS=Homo sapiens OX=9606 GN=CTPS1 PE=1 SV=1	CTPS1	16	7	10	5	451	50.4	6.23	9.49917e+06	6.18428e+06
Q9UHG3	Prenylcysteine oxidase 1 OS=Homo sapiens OX=9606 GN=PCYOX1 PE=1 SV=3	PCYOX1	10	5	8	5	505	56.6	6.18	5672223	1.17883e+06
E7EW35	Phosphoribosyl pyrophosphate synthase-associated protein 2 OS=Homo sapiens OX=9606 GN=PRPSAP2 PE=1 SV=1	PRPSAP2	5	1	1	1	161	17.9	8.76	1.04533e+06	825082
Q8N9I0	Synaptotagmin-2 OS=Homo sapiens OX=9606 GN=SYT2 PE=1 SV=2	SYT2	2	1	1	1	419	46.8	7.99	925983	3.5934e+06
C9J2Y4	Protein FAM136A OS=Homo sapiens OX=9606 GN=FAM136A PE=1 SV=1	FAM136A	8	1	5	1	105	11.9	10.36	2.78389e+06	1177285
E7EPI0	Inhibitor of Bruton tyrosine kinase OS=Homo sapiens OX=9606 GN=IBTK PE=1 SV=1	IBTK	1	1	5	1	1338	148.9	7.65	8612742	10057781
E9PQN9	Interferon-induced transmembrane protein 2 OS=Homo sapiens OX=9606 GN=IFITM2 PE=3 SV=1	IFITM2	14	1	1	1	112	12.4	7.91	1.62696e+06	1.397e+06
Q6E0U4	Dermokine OS=Homo sapiens OX=9606 GN=DMKN PE=1 SV=3	DMKN	3	2	9	2	476	47.1	7.28	8.95485e+06	4.70037e+06
Q32P28	Prolyl 3-hydroxylase 1 OS=Homo sapiens OX=9606 GN=P3H1 PE=1 SV=2	P3H1	3	2	2	2	736	83.3	5.14	579705	888257
Q6UXN9	WD repeat-containing protein 82 OS=Homo sapiens OX=9606 GN=WDR82 PE=1 SV=1	WDR82	2	1	7	1	313	35.1	7.69	2.08928e+07	2.0145e+07
Q15819	Ubiquitin-conjugating enzyme E2 variant 2 OS=Homo sapiens OX=9606 GN=UBE2V2 PE=1 SV=4	UBE2V2	32	5	14	1	145	16.4	8.09	6.76231e+06	2.80461e+06
Q8TAM6	Ermin OS=Homo sapiens OX=9606 GN=ERMN PE=1 SV=1	ERMN	6	1	2	1	284	32.8	4.84	9409283	4.59283e+06
P31946	14-3-3 protein beta/alpha OS=Homo sapiens OX=9606 GN=YWHAB PE=1 SV=3	YWHAB	50	16	84	8	246	28.1	4.83	2.10973e+08	1.32094e+08
Q92506	(3R)-3-hydroxyacyl-CoA dehydrogenase OS=Homo sapiens OX=9606 GN=HSD17B8 PE=1 SV=2	HSD17B8	6	1	1	1	261	27	6.54	1.44641e+06	1138184
P19440	Glutathione hydrolase 1 proenzyme OS=Homo sapiens OX=9606 GN=GGT1 PE=1 SV=2	GGT1	5	3	3	3	569	61.4	7.12	2.51883e+06	2.4587e+06
P09382	Galectin-1 OS=Homo sapiens OX=9606 GN=LGALS1 PE=1 SV=2	LGALS1	56	7	16	7	135	14.7	5.5	1.82508e+07	531607
J3KT75	Mannose-P-dolichol utilization defect 1 protein (Fragment) OS=Homo sapiens OX=9606 GN=MPDU1 PE=1 SV=1	MPDU1	7	1	5	1	154	16.5	8.18	17873428	1.03757e+07
P04080	Cystatin-B OS=Homo sapiens OX=9606 GN=CSTB PE=1 SV=2	CSTB	12	1	3	1	98	11.1	7.56	2.69351e+06	998679
F8WBJ7	Transmembrane protein 245 OS=Homo sapiens OX=9606 GN=TMEM245 PE=1 SV=1	TMEM245	4	1	1	1	253	28.1	8.31	951391	431943
D6RAZ2	Methionine synthase reductase (Fragment) OS=Homo sapiens OX=9606 GN=MTRR PE=1 SV=1	MTRR	4	1	1	1	156	17.4	6.01	2109598	1475187
B5MDE0	Protein RFT1 homolog OS=Homo sapiens OX=9606 GN=RFT1 PE=1 SV=1	RFT1	2	1	1	1	502	55.8	8.72	3.99602e+06	2.22469e+06
P04844	Dolichyl-diphosphooligosaccharide--protein glycosyltransferase subunit 2 OS=Homo sapiens OX=9606 GN=RPN2 PE=1 SV=3	RPN2	24	10	31	10	631	69.2	5.69	39398642	3.0985e+07
A0A7I2V4A6	Citron Rho-interacting kinase OS=Homo sapiens OX=9606 GN=CIT PE=1 SV=1	CIT	1	1	1	1	1566	179.5	6.67	13038132	7.9917e+06
A0A087WW87	Immunoglobulin kappa variable 2-40 OS=Homo sapiens OX=9606 GN=IGKV2-40 PE=3 SV=2	IGKV2-40	11	1	3	1	121	13.3	4.61	2.10941e+06	1.92028e+06
P61981	14-3-3 protein gamma OS=Homo sapiens OX=9606 GN=YWHAG PE=1 SV=2	YWHAG	39	12	79	6	247	28.3	4.89	1.92593e+08	1.43577e+08
H3BND8	Ubiquitin carboxyl-terminal hydrolase (Fragment) OS=Homo sapiens OX=9606 GN=USP7 PE=1 SV=1	USP7	3	3	5	3	909	105.5	5.58	3.39192e+06	2.43586e+06
F6U784	Ras-related protein Rap-2a OS=Homo sapiens OX=9606 GN=RAP2A PE=4 SV=1	RAP2A	10	1	6	1	108	12.3	5.52	2398214	1.36848e+06
Q9BUH6	Protein PAXX OS=Homo sapiens OX=9606 GN=PAXX PE=1 SV=2	PAXX	10	2	2	2	204	21.6	5.48	1.65038e+07	10704776
Q14232	Translation initiation factor eIF-2B subunit alpha OS=Homo sapiens OX=9606 GN=EIF2B1 PE=1 SV=1	EIF2B1	12	4	7	4	305	33.7	7.33	6.32708e+06	2.10095e+06
O60884	DnaJ homolog subfamily A member 2 OS=Homo sapiens OX=9606 GN=DNAJA2 PE=1 SV=1	DNAJA2	2	1	4	1	412	45.7	6.48	1.70168e+06	176393
H0YNE9	Ras-related protein Rab-8B (Fragment) OS=Homo sapiens OX=9606 GN=RAB8B PE=1 SV=1	RAB8B	38	8	33	3	188	21.9	8.48	4.95718e+06	6.28776e+06
Q15907	Ras-related protein Rab-11B OS=Homo sapiens OX=9606 GN=RAB11B PE=1 SV=4	RAB11B	50	13	54	13	218	24.5	5.94	6.83593e+07	2.8427e+07
A0A087WXB0	Secretory carrier-associated membrane protein OS=Homo sapiens OX=9606 GN=SCAMP1 PE=1 SV=1	SCAMP1	10	2	5	2	312	35	7.96	9.45608e+06	9.38409e+06
Q9BWS9	Chitinase domain-containing protein 1 OS=Homo sapiens OX=9606 GN=CHID1 PE=1 SV=1	CHID1	8	3	6	3	393	44.9	8.63	3.97889e+06	928344
P30086	Phosphatidylethanolamine-binding protein 1 OS=Homo sapiens OX=9606 GN=PEBP1 PE=1 SV=3	PEBP1	74	10	50	10	187	21	7.53	80084149	2.53184e+07
Q92734	Protein TFG OS=Homo sapiens OX=9606 GN=TFG PE=1 SV=2	TFG	5	2	3	2	400	43.4	5.1	7.82516e+06	4682031
P18669	Phosphoglycerate mutase 1 OS=Homo sapiens OX=9606 GN=PGAM1 PE=1 SV=2	PGAM1	63	16	138	16	254	28.8	7.18	2.35451e+08	1.27031e+08
P12004	Proliferating cell nuclear antigen OS=Homo sapiens OX=9606 GN=PCNA PE=1 SV=1	PCNA	45	11	61	11	261	28.8	4.69	9.15309e+07	8.90995e+07
A0A0A0MSK5	Torsin-1A-interacting protein 1 OS=Homo sapiens OX=9606 GN=TOR1AIP1 PE=1 SV=1	TOR1AIP1	3	1	3	1	462	52.4	7.06	1.15419e+06	979736
P28062	Proteasome subunit beta type-8 OS=Homo sapiens OX=9606 GN=PSMB8 PE=1 SV=3	PSMB8	16	4	11	4	276	30.3	7.43	2.02043e+07	1.77001e+07
B7Z3Z9	Long-chain-fatty-acid--CoA ligase OS=Homo sapiens OX=9606 GN=ACSL1 PE=1 SV=1	ACSL1	8	4	5	4	527	58.5	7.53	3052790	1.35983e+06
P84095	Rho-related GTP-binding protein RhoG OS=Homo sapiens OX=9606 GN=RHOG PE=1 SV=1	RHOG	32	6	11	5	191	21.3	8.12	18407505	7.98949e+06
P05091	Aldehyde dehydrogenase, mitochondrial OS=Homo sapiens OX=9606 GN=ALDH2 PE=1 SV=2	ALDH2	8	5	7	2	517	56.3	7.05	3.06953e+06	1.18971e+06
A0A3B3IUB5	Minor histocompatibility antigen H13 OS=Homo sapiens OX=9606 GN=HM13 PE=1 SV=1	HM13	6	3	13	3	420	46.3	8.03	10074003	7.04982e+06
P80303	Nucleobindin-2 OS=Homo sapiens OX=9606 GN=NUCB2 PE=1 SV=3	NUCB2	15	5	14	5	420	50.2	5.12	7.01388e+06	1.76071e+06
Q92542	Nicastrin OS=Homo sapiens OX=9606 GN=NCSTN PE=1 SV=2	NCSTN	6	4	9	4	709	78.4	5.99	7.50897e+06	2960116
Q96SZ5	2-aminoethanethiol dioxygenase OS=Homo sapiens OX=9606 GN=ADO PE=1 SV=2	ADO	3	1	2	1	270	29.7	6.04	1.1087e+06	617958
A0A494C0U1	Tripeptidyl-peptidase 2 (Fragment) OS=Homo sapiens OX=9606 GN=TPP2 PE=1 SV=1	TPP2	6	8	21	8	1179	130.3	6.18	1.37109e+07	9.26368e+06
Q9UKY7	Protein CDV3 homolog OS=Homo sapiens OX=9606 GN=CDV3 PE=1 SV=1	CDV3	6	2	3	2	258	27.3	6.4	1.96103e+06	1.62662e+06
A0A140T9Z4	HLA class I histocompatibility antigen, C alpha chain OS=Homo sapiens OX=9606 GN=HLA-C PE=1 SV=1	HLA-C	7	1	3	1	131	15.1	9.7	2713533	3524620
P55084	Trifunctional enzyme subunit beta, mitochondrial OS=Homo sapiens OX=9606 GN=HADHB PE=1 SV=3	HADHB	31	14	71	14	474	51.3	9.41	1.23004e+08	6.98771e+07
Q15126	Phosphomevalonate kinase OS=Homo sapiens OX=9606 GN=PMVK PE=1 SV=3	PMVK	4	1	4	1	192	22	5.73	4.46525e+06	2.23894e+06
P14678	Small nuclear ribonucleoprotein-associated proteins B and B' OS=Homo sapiens OX=9606 GN=SNRPB PE=1 SV=2	SNRPB	12	3	7	3	240	24.6	11.19	1.54389e+06	2.04983e+06
P08754	Guanine nucleotide-binding protein G(i) subunit alpha-3 OS=Homo sapiens OX=9606 GN=GNAI3 PE=1 SV=3	GNAI3	15	5	12	2	354	40.5	5.69	1.63087e+07	1.02325e+07
Q9HD20	Endoplasmic reticulum transmembrane helix translocase OS=Homo sapiens OX=9606 GN=ATP13A1 PE=1 SV=2	ATP13A1	1	1	1	1	1204	132.9	8.13	356379	1.31464e+07
P45880	Voltage-dependent anion-selective channel protein 2 OS=Homo sapiens OX=9606 GN=VDAC2 PE=1 SV=2	VDAC2	10	3	11	3	294	31.5	7.56	4.13089e+06	1.02268e+06
M0QYY3	Ly6/PLAUR domain-containing protein 5 (Fragment) OS=Homo sapiens OX=9606 GN=LYPD5 PE=1 SV=8	LYPD5	6	1	3	1	127	13.6	6.64	3.21698e+06	3.13372e+06
P62837	Ubiquitin-conjugating enzyme E2 D2 OS=Homo sapiens OX=9606 GN=UBE2D2 PE=1 SV=1	UBE2D2	12	2	5	2	147	16.7	7.83	4.41149e+06	2.67121e+06
P29350	Tyrosine-protein phosphatase non-receptor type 6 OS=Homo sapiens OX=9606 GN=PTPN6 PE=1 SV=1	PTPN6	4	3	5	3	595	67.5	7.78	6.27431e+06	7.35518e+06
P61086	Ubiquitin-conjugating enzyme E2 K OS=Homo sapiens OX=9606 GN=UBE2K PE=1 SV=3	UBE2K	41	7	24	7	200	22.4	5.44	1.73569e+07	1.04977e+07
P01011	Alpha-1-antichymotrypsin OS=Homo sapiens OX=9606 GN=SERPINA3 PE=1 SV=2	SERPINA3	15	6	11	6	423	47.6	5.52	8.25314e+06	6.12977e+06
P04843	Dolichyl-diphosphooligosaccharide--protein glycosyltransferase subunit 1 OS=Homo sapiens OX=9606 GN=RPN1 PE=1 SV=1	RPN1	34	17	58	17	607	68.5	6.38	1.91933e+08	1.34789e+08
A0A8I5QJM6	Endoplasmic reticulum metallopeptidase 1 OS=Homo sapiens OX=9606 GN=ERMP1 PE=1 SV=1	ERMP1	4	1	1	1	225	24.1	7.62	449119	1.0396e+06
A0A2R8Y658	Ribonuclease (Fragment) OS=Homo sapiens OX=9606 GN=RNASEH2A PE=1 SV=1	RNASEH2A	6	1	2	1	138	15.1	4.97	1.57857e+06	1.03664e+06
P16435	NADPH--cytochrome P450 reductase OS=Homo sapiens OX=9606 GN=POR PE=1 SV=2	POR	5	4	5	4	677	76.6	5.58	8.58455e+06	4.88696e+06
I3L0H8	ATP-dependent RNA helicase DDX19A OS=Homo sapiens OX=9606 GN=DDX19A PE=1 SV=1	DDX19A	14	6	15	6	447	50.5	6.38	1.31565e+07	11169082
Q9HB07	MYG1 exonuclease OS=Homo sapiens OX=9606 GN=MYG1 PE=1 SV=3	MYG1	5	2	6	2	376	42.5	6.77	6.00924e+06	5.30331e+06
Q9UM00	Calcium load-activated calcium channel OS=Homo sapiens OX=9606 GN=TMCO1 PE=1 SV=2	TMCO1	16	3	6	3	239	27.1	10.26	4.67656e+06	6.49147e+06
P23528	Cofilin-1 OS=Homo sapiens OX=9606 GN=CFL1 PE=1 SV=3	CFL1	87	15	90	14	166	18.5	8.09	2.21904e+08	1.24867e+08
O76096	Cystatin-F OS=Homo sapiens OX=9606 GN=CST7 PE=1 SV=1	CST7	12	2	4	2	145	16.4	8.48	6.31961e+06	1.61577e+06
H0Y5K5	Endoplasmic reticulum-Golgi intermediate compartment protein (Fragment) OS=Homo sapiens OX=9606 GN=ERGIC3 PE=1 SV=1	ERGIC3	4	2	3	2	397	44.6	6.47	3.90825e+06	2.51933e+06
F5H386	Lactoperoxidase OS=Homo sapiens OX=9606 GN=LPO PE=1 SV=1	LPO	2	1	1	1	653	73.9	8.15	3223800	2.00642e+06
P39687	Acidic leucine-rich nuclear phosphoprotein 32 family member A OS=Homo sapiens OX=9606 GN=ANP32A PE=1 SV=1	ANP32A	39	12	45	7	249	28.6	4.09	8.35665e+07	3.93434e+07
Q9H3K6	BolA-like protein 2 OS=Homo sapiens OX=9606 GN=BOLA2B PE=1 SV=1	BOLA2B	8	1	3	1	86	10.1	6.52	2.34805e+06	1.71118e+06
P38606	V-type proton ATPase catalytic subunit A OS=Homo sapiens OX=9606 GN=ATP6V1A PE=1 SV=2	ATP6V1A	23	12	20	12	617	68.3	5.52	6.02986e+07	1.64555e+07
Q9BYK8	Helicase with zinc finger domain 2 OS=Homo sapiens OX=9606 GN=HELZ2 PE=1 SV=6	HELZ2	0	1	1	1	2649	294.5	7.49	13372100	10631606
P55072	Transitional endoplasmic reticulum ATPase OS=Homo sapiens OX=9606 GN=VCP PE=1 SV=4	VCP	48	35	140	35	806	89.3	5.26	2.26895e+08	1.31519e+08
Q9Y678	Coatomer subunit gamma-1 OS=Homo sapiens OX=9606 GN=COPG1 PE=1 SV=1	COPG1	6	6	23	5	874	97.7	5.47	3.20437e+07	2.10713e+07
A0A8Q3SJ84	Caspase-10 OS=Homo sapiens OX=9606 GN=CASP10 PE=1 SV=1	CASP10	6	1	5	1	276	31.8	6.06	4.25344e+06	4.21636e+06
P35232	Prohibitin 1 OS=Homo sapiens OX=9606 GN=PHB1 PE=1 SV=1	PHB1	57	15	84	15	272	29.8	5.76	1.36481e+08	1.03546e+08
C9J5H8	Neurochondrin (Fragment) OS=Homo sapiens OX=9606 GN=NCDN PE=1 SV=1	NCDN	5	1	1	1	244	26.4	5.22	571819	519193
X6RAC9	Eukaryotic translation initiation factor 4C OS=Homo sapiens OX=9606 GN=EIF1AX PE=1 SV=1	EIF1AX	6	1	1	1	116	13.2	4.83	1.18693e+06	1.07146e+06
P62328	Thymosin beta-4 OS=Homo sapiens OX=9606 GN=TMSB4X PE=1 SV=2	TMSB4X	89	5	8	5	44	5.1	5.06	5.59993e+06	1.1189e+06
A0A8I5KUS8	FAD-dependent oxidoreductase domain-containing protein 1 OS=Homo sapiens OX=9606 GN=FOXRED1 PE=1 SV=1	FOXRED1	2	1	5	1	420	46.6	8.02	1.32987e+06	685904
A0A2R8Y4M0	Paraplegin (Fragment) OS=Homo sapiens OX=9606 GN=SPG7 PE=1 SV=1	SPG7	2	1	1	1	383	42.8	9.04	841523	1.01411e+06
I3L0H8	ATP-dependent RNA helicase DDX19A OS=Homo sapiens OX=9606 GN=DDX19A PE=1 SV=1	DDX19A	14	6	15	6	447	50.5	6.38	1.31565e+07	11169082
Accession	Description	Gene Name	Coverage [%]	# Peptides	# PSMs	# Unique Peptides	# AAs	MW [kDa]	calc. pI	SIS3_R1	SIS3_R2
P22531	Small proline-rich protein 2E OS=Homo sapiens OX=9606 GN=SPRR2E PE=2 SV=2	SPRR2E	61	3	38	1	72	7.9	8.31	8.48967e+06	7215577
A0A804HI36	Long-chain-fatty-acid--CoA ligase 4 OS=Homo sapiens OX=9606 GN=ACSL4 PE=1 SV=1	ACSL4	1	1	2	1	659	72.9	8.15	6620029	4.75546e+06
Q99797	Mitochondrial intermediate peptidase OS=Homo sapiens OX=9606 GN=MIPEP PE=1 SV=2	MIPEP	1	1	3	1	713	80.6	7.05	56960036	4.96095e+07
H3BRG5	StAR-related lipid transfer protein 13 (Fragment) OS=Homo sapiens OX=9606 GN=STARD13 PE=1 SV=8	STARD13	1	1	1	1	606	67.1	7.02	9.26241e+07	8.48147e+07
H0YJH7	Lamina-associated polypeptide 2, isoforms beta/gamma (Fragment) OS=Homo sapiens OX=9606 GN=TMPO PE=1 SV=1	TMPO	5	1	2	1	237	26.9	9.31	1.84444e+07	6.71621e+06
P37837	Transaldolase OS=Homo sapiens OX=9606 GN=TALDO1 PE=1 SV=2	TALDO1	55	25	139	25	337	37.5	6.81	35166321	2.69066e+07
F5H157	Ras-related protein Rab-35 (Fragment) OS=Homo sapiens OX=9606 GN=RAB35 PE=1 SV=1	RAB35	22	4	22	2	185	21.2	8.31	1.30747e+07	7.22213e+06
K7EM09	Transmembrane protein 205 (Fragment) OS=Homo sapiens OX=9606 GN=TMEM205 PE=1 SV=1	TMEM205	14	1	2	1	120	13.4	8.1	1.0163e+06	3.36449e+07
Q96C19	EF-hand domain-containing protein D2 OS=Homo sapiens OX=9606 GN=EFHD2 PE=1 SV=1	EFHD2	13	3	4	3	240	26.7	5.2	4.14534e+06	3.27913e+06
Q15828	Cystatin-M OS=Homo sapiens OX=9606 GN=CST6 PE=1 SV=1	CST6	14	2	6	2	149	16.5	8.09	1.80727e+06	2194317
E9PC71	Hippocalcin-like protein 1 OS=Homo sapiens OX=9606 GN=HPCAL1 PE=1 SV=1	HPCAL1	4	1	1	1	175	20.3	5.68	4.49981e+06	3.5086e+06
A0A024QZ42	HCG1985580, isoform CRA_c OS=Homo sapiens OX=9606 GN=PDCD6 PE=1 SV=1	PDCD6	9	1	3	1	121	14.4	5.29	2.61381e+07	2.05058e+07
P49755	Transmembrane emp24 domain-containing protein 10 OS=Homo sapiens OX=9606 GN=TMED10 PE=1 SV=2	TMED10	29	7	34	7	219	25	7.44	3.50974e+07	28582206
P39687	Acidic leucine-rich nuclear phosphoprotein 32 family member A OS=Homo sapiens OX=9606 GN=ANP32A PE=1 SV=1	ANP32A	39	12	45	7	249	28.6	4.09	2714858	554667
F5GXX5	Dolichyl-diphosphooligosaccharide--protein glycosyltransferase subunit DAD1 OS=Homo sapiens OX=9606 GN=DAD1 PE=1 SV=1	DAD1	35	3	8	3	85	9.5	7.18	4.44112e+06	6.38044e+06
I3L1N9	CDGSH iron-sulfur domain-containing protein 2 OS=Homo sapiens OX=9606 GN=CISD2 PE=1 SV=1	CISD2	62	4	4	4	47	5.1	8.59	3.44842e+06	4120713
G5E9W8	Glycogenin 1, isoform CRA_e OS=Homo sapiens OX=9606 GN=GYG1 PE=1 SV=1	GYG1	5	1	4	1	193	21.5	5.55	1.20237e+08	5.33798e+07
P30048	Thioredoxin-dependent peroxide reductase, mitochondrial OS=Homo sapiens OX=9606 GN=PRDX3 PE=1 SV=3	PRDX3	25	7	23	7	256	27.7	7.78	4.8628e+07	3.52099e+07
Q9H3N1	Thioredoxin-related transmembrane protein 1 OS=Homo sapiens OX=9606 GN=TMX1 PE=1 SV=1	TMX1	15	4	24	4	280	31.8	4.98	6080179	7.64418e+06
G8JLG2	Corneodesmosin OS=Homo sapiens OX=9606 GN=CDSN PE=1 SV=1	CDSN	7	4	8	4	529	51.6	8.44	1.35055e+06	1.08086e+06
Q8WW12	PEST proteolytic signal-containing nuclear protein OS=Homo sapiens OX=9606 GN=PCNP PE=1 SV=2	PCNP	14	2	6	2	178	18.9	7.49	1.09944e+06	4.29619e+07
O00764	Pyridoxal kinase OS=Homo sapiens OX=9606 GN=PDXK PE=1 SV=1	PDXK	7	2	9	2	312	35.1	6.13	1.85844e+06	1.26107e+06
Q9H3K6	BolA-like protein 2 OS=Homo sapiens OX=9606 GN=BOLA2B PE=1 SV=1	BOLA2B	8	1	3	1	86	10.1	6.52	3.98358e+07	4.36676e+07
P38606	V-type proton ATPase catalytic subunit A OS=Homo sapiens OX=9606 GN=ATP6V1A PE=1 SV=2	ATP6V1A	23	12	20	12	617	68.3	5.52	8.77154e+06	3.44888e+06
Q9H173	Nucleotide exchange factor SIL1 OS=Homo sapiens OX=9606 GN=SIL1 PE=1 SV=1	SIL1	7	3	3	3	461	52.1	5.36	11579632	6.57496e+06
G8JLB3	Pseudouridylate synthase 1 homolog (Fragment) OS=Homo sapiens OX=9606 GN=PUS1 PE=1 SV=1	PUS1	11	4	5	4	384	42.9	8.47	1.737e+06	1.7258e+06
P02787	Serotransferrin OS=Homo sapiens OX=9606 GN=TF PE=1 SV=4	TF	15	10	20	10	698	77	7.12	26050178	18278068
Q9H2G2	STE20-like serine/threonine-protein kinase OS=Homo sapiens OX=9606 GN=SLK PE=1 SV=1	SLK	2	3	25	2	1235	142.6	5.15	1.25899e+06	1.13947e+06
Q01105	Protein SET OS=Homo sapiens OX=9606 GN=SET PE=1 SV=3	SET	18	6	23	6	290	33.5	4.32	8620668	9.42357e+06
P06865	Beta-hexosaminidase subunit alpha OS=Homo sapiens OX=9606 GN=HEXA PE=1 SV=2	HEXA	6	3	7	3	529	60.7	5.16	2.5456e+07	1.93429e+07
Q9BYK8	Helicase with zinc finger domain 2 OS=Homo sapiens OX=9606 GN=HELZ2 PE=1 SV=6	HELZ2	0	1	1	1	2649	294.5	7.49	1.25185e+08	1.13893e+08
P55072	Transitional endoplasmic reticulum ATPase OS=Homo sapiens OX=9606 GN=VCP PE=1 SV=4	VCP	48	35	140	35	806	89.3	5.26	864759	723308
Q9H078	Caseinolytic peptidase B protein homolog OS=Homo sapiens OX=9606 GN=CLPB PE=1 SV=1	CLPB	2	1	2	1	707	78.7	9.01	1.91369e+06	3.15014e+06
O75027	Iron-sulfur clusters transporter ABCB7, mitochondrial OS=Homo sapiens OX=9606 GN=ABCB7 PE=1 SV=2	ABCB7	7	5	8	5	752	82.6	9.33	1246679	735503
E7ENU9	Macrophage-capping protein (Fragment) OS=Homo sapiens OX=9606 GN=CAPG PE=1 SV=1	CAPG	15	4	4	4	253	27.8	6.23	6.80176e+07	3.50366e+07
P16435	NADPH--cytochrome P450 reductase OS=Homo sapiens OX=9606 GN=POR PE=1 SV=2	POR	5	4	5	4	677	76.6	5.58	4.2166e+06	3.14985e+06
I3L0H8	ATP-dependent RNA helicase DDX19A OS=Homo sapiens OX=9606 GN=DDX19A PE=1 SV=1	DDX19A	14	6	15	6	447	50.5	6.38	2.84775e+07	2.72655e+07
Q9HB07	MYG1 exonuclease OS=Homo sapiens OX=9606 GN=MYG1 PE=1 SV=3	MYG1	5	2	6	2	376	42.5	6.77	1.19076e+07	6.63087e+06
Q9UM00	Calcium load-activated calcium channel OS=Homo sapiens OX=9606 GN=TMCO1 PE=1 SV=2	TMCO1	16	3	6	3	239	27.1	10.26	9.43171e+06	7.17685e+06
Q9Y678	Coatomer subunit gamma-1 OS=Homo sapiens OX=9606 GN=COPG1 PE=1 SV=1	COPG1	6	6	23	5	874	97.7	5.47	2.21489e+08	1.73783e+08
A0A8Q3SJ84	Caspase-10 OS=Homo sapiens OX=9606 GN=CASP10 PE=1 SV=1	CASP10	6	1	5	1	276	31.8	6.06	2.66866e+06	2138779
P35232	Prohibitin 1 OS=Homo sapiens OX=9606 GN=PHB1 PE=1 SV=1	PHB1	57	15	84	15	272	29.8	5.76	2.78668e+07	1.43974e+07
C9J5H8	Neurochondrin (Fragment) OS=Homo sapiens OX=9606 GN=NCDN PE=1 SV=1	NCDN	5	1	1	1	244	26.4	5.22	1.82949e+06	1.60565e+06
Q5T655	Cilia- and flagella-associated protein 58 OS=Homo sapiens OX=9606 GN=CFAP58 PE=1 SV=1	CFAP58	1	1	2	1	872	103.4	8.41	548069	974212
X6RAC9	Eukaryotic translation initiation factor 4C OS=Homo sapiens OX=9606 GN=EIF1AX PE=1 SV=1	EIF1AX	6	1	1	1	116	13.2	4.83	2.74409e+07	3.48699e+07
P62328	Thymosin beta-4 OS=Homo sapiens OX=9606 GN=TMSB4X PE=1 SV=2	TMSB4X	89	5	8	5	44	5.1	5.06	7665457	2.74422e+06
A0A8I5KUS8	FAD-dependent oxidoreductase domain-containing protein 1 OS=Homo sapiens OX=9606 GN=FOXRED1 PE=1 SV=1	FOXRED1	2	1	5	1	420	46.6	8.02	1.42342e+09	1.30541e+09
A0A2R8Y4M0	Paraplegin (Fragment) OS=Homo sapiens OX=9606 GN=SPG7 PE=1 SV=1	SPG7	2	1	1	1	383	42.8	9.04	6.43853e+06	6.29831e+06
P28070	Proteasome subunit beta type-4 OS=Homo sapiens OX=9606 GN=PSMB4 PE=1 SV=4	PSMB4	20	5	15	5	264	29.2	5.97	4.28284e+06	2.12155e+06
A0A7I2V5M5	Nucleolin OS=Homo sapiens OX=9606 GN=NCL PE=1 SV=1	NCL	25	22	77	22	672	73.6	4.58	6.74847e+06	4.79342e+06
